# Supplementary material for: Prevalence and concentration of Campylobacter in faeces of dairy cows: A systematic review and meta-analysis
Source: PLoS One. 2022 Oct 14;17(10):e0276018. doi: 10.1371/journal.pone.0276018 (PMC9565387; doi:10.1371/journal.pone.0276018)
Supplement: S1 Table — (XLSX) [file pone.0276018.s007.xlsx]

## Sheet: Review
ID	Author	DOI or PMID	Publication_year	Study_year	Fecal_collection_method	Detection_or_quantification_method_for_Campylobacter_spp.	Species_indentification_method	Country_of_study	Number_of_total_fecal_samples_taken	Number_of_total_populations_farms_herds_sampled	Description_age_class_of_cattle_sampled	Health_status_of_cattle	Were_repeated_measurements_for_individual_cattle_recorded	Were_repeated_measurements_for_populations_farms_recorded	Are_the_repeated_measurements_split_by_Gregorian_seasons	Are_the_repeated_mesaurements_for_populations_farms_available	Are_the_repeated_mesaurements_for_individual_cattle_available	Is_the_concentration_of_Campylobacter_in_faces_given	Is_information_about_the_housing_of_cows_given	Is_information_about_the_feeding_of_cows_given	Is_information_about_organic_or_conventional_farming_given	Was_information_about_the_season_weather_months_given_when_samples_were_taken	Is_information_about_any_other_adjustment_variable_given*	Was_information_given_whether_the_cows_were_selected_randomly_for_sampling	Were_faces_samples_pooled_before_analysis_and_was_the_outcome_reported_for_pooled_samples	Were_samples_or_cows_excluded_from_the_analysis_e.g._due_to_technical_or_methodological_failure	Were_ISO_Methods_applied_for_the_detection_quantification_of_Campylobacter_spp.	Was_the_outcome_reported_for_all_relevant_sub_groups_and_the_whole_population_studied	rob_yes	rob
1	Acha et al.,	10.1186/1751-0147-45-27	2004	1995	rectal collection	culture-based	phenotypic	Mozambique	393	8	calves	mixed	no	yes	yes, but non Gregorian seasons	no	no	no	yes	yes	unclear	yes	yes	no	yes	unclear	unclear	no	5	low
2	Acik and Centinkaya	10.1111/j.1472-765X.2005.01780	2005	2003	rectal collection	culture-based	PCR-based, flaA-typing, RFLP	Turkey	250	1	adult	healthy	no	no	no	no	no	no	no	no	no	no	no	no	yes	unclear	unclear	yes	2	high
3	Adesiyun and Kaminjolo	10.1016/0167-5877(94)90086-8	1994	1992	rectal collection	culture-based	not performed	Trinidad	304	17	cows, heifers and calves	mixed	no	yes	unclear	no	no	no	yes	yes	unclear	yes	no	no	yes	unclear	unclear	no	4	high
4	Adesiyun et al.	10.1016/0007-1935(92)90011-o	1992	1991	rectal collection	culture-based	phenotypic	Trinidad	293	20	calves	mixed	no	no	no	no	no	no	yes	no	yes	no	yes	no	yes	unclear	unclear	yes	5	low
5	Adesiyun et al.,	10.1590/s0037-86822001000100005	2001	not specified	rectal collection	culture-based	not performed	Trinidad	74	12	calves	mixed	no	yes	yes, but non Gregorian seasons	yes	no	no	no	no	no	yes	no	no	yes	unclear	unclear	no	2	high
6	Adesiyun et al.,	9239938	1996	not specified	rectal collection	culture-based	phenotypic	Trinidad	333	177	adult	not specified	no	no	no	no	no	no	no	no	no	no	no	yes	yes	unclear	unclear	yes	3	high
7	Adhikari et al.,	10.1080/00480169.2004.36455	2004	2002	rectal collection	culture-based	other molecular method	New Zealand	52	1	adult	healthy	no	no	no	no	no	no	no	no	yes	yes	yes	yes	yes	unclear	unclear	yes	6	low
8	Atabay and Corry	10.1046/j.1472-765X.1997.00347	1997	1995-1996	rectal collection	culture-based	phenotypic	UK	136	3	cows and calves	not specified	yes	yes	yes	yes	no	no	no	no	no	yes	no	no	yes	unclear	unclear	yes	3	high
9	Baserisalehi et al.	10.3923/pjbs.2007.1519.1524	2007	2006	rectal collection	culture-based	phenotypic	Iran	121		adult	healthy	no	no	no	no	no	no	no	no	no	no	no	no	yes	unclear	no	yes	2	high
10	Bianchini et al.,	10.1128/aem.03784-13	2014	2010-2012	rectal collection	culture-based	PCR-based	Italy	82	3	adult	not specified	no	yes	no	no	no	no	no	no	no	yes	yes	yes	yes	unclear	unclear	yes	5	low
11	Cha et al.,	10.3389/fmicb.2017.00818	2017	2012	not specified	culture-based	PCR-based, WGS	USA	58	1	adult	not specified	no	no	no	no	no	no	no	no	yes	no	no	no	yes	unclear	unclear	yes	3	high
12	Dong et al.,	10.1089/fpd.2016.2121	2016	2012-2014	rectal collection	culture-based	PCR-based	South Korea	194	1	adult	not specified	yes	yes	no	no	no	no	no	no	no	yes	no	yes	yes	unclear	unclear	no	3	high
13	Duncan et al.,	10.1017/s0950268813002379	2013	not specified	cow pat	culture-based	PCR-based	UK	4260	15	adult	not specified	no	yes	no	no	no	no	yes	no	no	yes	yes	no	yes	unclear	unclear	no	4	high
14	Englen et al.,	10.1111/j.1365-2672.2006.03189	2007	2002	rectal collection	culture-based	PCR-based	USA	1435	96	adult	not specified	no	no	no	no	no	no	no	no	no	yes	yes	no	yes	unclear	unclear	no	3	high
15	Grinberg et al.,	10.1080/00480169.2005.36566	2005	2002	rectal collection	culture-based	phenotypic	New Zealand	161	24	calves	mixed	no	yes	no	no	no	no	yes	yes	no	yes	yes	no	yes	no	unclear	no	5	low
16	Guevremont et al.,	10.1089/fpd.2013.1706	2014	2011	rectal collection	culture-based	PCR-based	Canada	797	40	adult	not specified	no	no	no	no	no	no	yes	yes	no	yes	yes	yes	yes	unclear	unclear	no	6	low
17	Guevremont et al.,	10.1089/fpd.2007.0054	2008	not specified	pooled cow pats	PCR-based	PCR-based	Canada	185		adult	not specified	no	no	no	no	no	no	no	no	no	no	no	no	no	unclear	unclear	unclear	0	high
18	Hagey et al.,	10.3389/fmicb.2019.01093	2019	not specified	rectal collection	PCR-based	other molecular method	USA	150	10	adult	not specified	no	no	no	no	no	no	yes	yes	yes	no	yes	yes	yes	unclear	no	no	6	low
19	Hakkinen and Hänninen	10.1111/j.1365-2672.2009.04269	2009	2006-2007	cow pat	culture-based	other molecular method	Finland	340	3	adult	not specified	no	yes	yes	yes	no	no	no	no	no	yes	yes	no	yes	unclear	unclear	yes	4	high
20	Hansson et al.,	10.1136/vr.105610	2019	2015	pooled cow pats	culture-based	MALDI-TOF	Sweden	110	5	cows, heifers and calves	not specified	no	yes	yes	no	no	no	no	no	no	yes	yes	no	no	unclear	unclear	no	2	high
21	Harvey et al.	10.4315/0362-028x-67.7.1476	2004	2001	rectal collection	culture-based	other molecular method	USA	720	9	adult	not specified	no	yes	unclear	yes	no	no	no	no	no	yes	no	no	yes	unclear	no	no	2	high
22	Irshad et al.,	10.1017/S0950268815002782	2016	2009	pooled cow pats	culture-based	PCR-based	New Zealand	72	20	cows, heifers and calves	not specified	no	no	yes	no	no	no	no	no	no	yes	no	no	no	yes	unclear	no	2	high
23	Giacoboni et al.,	10.1292/jvms.55.555	1993	not specified	not specified	culture-based	phenotypic	Japan	94	6	cows and calves	healthy	no	no	no	no	no	no	no	no	no	no	no	no	yes	unclear	unclear	yes	2	high
24	Jaakkonen et al.,	10.1128/AEM.02910-18	2019	2014-2015	pooled cow pats	culture-based	PCR-based	Finland	257	3	cows and calves	not specified	no	yes	yes	yes	no	no	yes	yes	no	yes	yes	no	no	yes	yes	yes	7	low
25	Kashoma et al.	10.3389/fmicb.2015.01240	2015	2013-2014	cow pat	culture-based	PCR-based	Tanzania	192	3	not specified	not specified	no	no	no	no	no	no	no	no	no	yes	no	unclear	yes	unclear	unclear	yes	3	high
26	Khalifa et al.	10.5829/idosi.gv.2013.10.3.71200	2013	not specified	cow pat	culture-based	PCR-based	Egypt	20		not specified	diarrhea	no	no	no	no	no		no	no	no	no	no	no	yes	unclear	unclear	yes	2	high
27	Klein et al.	10.3168/jds.2012-5987	2013	2009-2010	rectal collection	culture-based	MALDI-TOF	Austria	382	100	calves	mixed	no	no	no	no	no	no	yes	yes	yes	no	yes	yes	yes	unclear	yes	no	7	low
28	Kwan et al.	10.1128/AEM.01669-07	2008	2003	cow pat	culture-based	PCR-based	UK	1208	5	adult	not specified	no	yes	yes	yes	no	no	no	no	yes	yes	yes	no	yes	yes	unclear	no	5	low
29	McAuley et al.	10.3168/jds.2014-8735	2014	2013 and 2014	not specified	culture-based	PCR-based	Australia	16	3	adult	not specified	yes	no	yes	no	no	no	no	unclear	no	yes	no	no	yes	unclear	yes	no	3	high
30	Merialdi et al.	10.4315/0362-028X.JFP-14-224	2015	2012-2013	rectal collection	PCR-based and culture-based	phenotypic	Italy	50	1	cows, heifers and calves	not specified	yes	yes	yes	no	no	no	yes	yes	no	yes	yes	yes	yes	no	unclear	no	6	low
31	Messelhaeuser et al.	10.2376/0003-925X-59-103	2008	2004	not specified	culture-based	PCR-based	Germany	226	4	not specified	not specified	no	yes	yes	yes	no	no	yes	yes	no	yes	yes	no	yes	unclear	unclear	yes	6	low
32	Moriarty et al.	10.1111/j.1365-2672.2008.03939	2008	not specified	pooled cow pats	culture-based	PCR-based	New Zealand	155	4	adult	healthy	no	yes	yes, but non Gregorian seasons	no	no	yes	yes	yes	no	yes	yes	no	no	unclear	unclear	no	4	high
33	Munroe et al.	10.1128/jcm.18.4.877-881.1983	1983	not specified	rectal collection	culture-based	phenotypic	USA	412	10	not specified	mixed	no	no	no	no	no	no	no	no	no	no	no	no	yes	unclear	unclear	no	1	high
34	Murinda et al.	10.1089/153531404323143611	2004	not specified	pooled cow pats	culture-based	PCR-based	USA	98	4	not specified	not specified	no	yes	yes	no	no	no	no	no	no	yes	no	no	no	unclear	unclear	no	1	high
35	Nielsen et al.	10.1046/j.1472-765x.2002.01143	2002	1999	rectal collection	culture-based	other molecular method	Denmark	332	24	cows, heifers and calves	not specified	no	no	no	no	no	yes	no	no	no	yes	no	no	yes	unclear	unclear	no	2	high
36	Oporto et al.,	10.1111/j.1365-2672.2007.03328.x	2007	2003-2006	rectal collection	culture-based	PCR-based	Spain	493	11	not specified	not specified	no	no	no	no	no	no	yes	yes	yes	yes		yes	no	unclear	unclear	no	5	low
37	Padungtod and Kaneene	10.4315/0362-028x-68.12.2519	2005	2000-2003	not specified	culture-based	PCR-based	Thailand	225	25	adult	not specified	no	no	no	no	no	no	no	no	no	no	no	yes	yes	unclear	unclear	no	2	high
38	Pradhan et al.,	10.3168/jds.2008-1486	2009	2004	rectal collection	culture-based	PCR-based	USA	1010	3	adult	not specified	yes	yes	yes	yes	no	no	yes	yes	yes	yes	yes	no	yes	unclear	unclear	no	6	low
39	Ramonait et al.,	10.1186/1751-0147-55-87	2013	2012	rectal collection	culture-based	PCR-based	Lithuania	200	3	cows, heifers and calves	not specified	no	yes	no	no	no	yes	yes	no		yes	yes	no	yes	unclear	yes	yes	6	low
40	Rapp et al.,	10.1111/jam.12425	2013	2011-2012	cow pat	culture-based	PCR-based	New Zealand	990	21	adult	not specified	no	yes	yes, but non Gregorian seasons	yes	no	yes	yes	yes	yes	yes	yes	no	yes	unclear	unclear	no	6	low
41	Roug et al.,	10.1016/j.cimid.2012.11.006	2012	2005	cow pat	culture-based	PCR-based	USA	50		not specified	not specified	no	no	no	no	no	no	yes	no	no	no	no	no	yes	unclear	unclear	yes	3	high
42	Sanad et al.,	10.1089/fpd.2012.1293	2013	2009	not specified	culture-based	PCR-based	USA	227	11	not specified	not specified	no	no	no	no	no	no	no	no	no	yes	no	no	yes	unclear	unclear	yes	3	high
43	Sato et al.,	10.1128/AEM.70.3.1442-1447.2004	2004	not specified	cow pat	culture-based	not performed	USA	1191	60	cows and calves	healthy	no	yes	yes	yes	no	no	yes	yes	yes	yes	yes	no	yes	no	no	no	6	low
44	Stanley et al.,	10.1046/j.1365-2672.1998.853511	1998	1993-1995	pooled cow pats	culture-based	phenotypic	UK	1112	4	cows and calves	not specified	no	yes	yes	no	no	yes	no	no	no	yes	yes		no	unclear	unclear	no	2	high
45	Terentjeva et al.,	10.1089/fpd.2018.2523	2019	not specified	rectal collection	culture-based	MALDI-TOF	Latvia	180	18	calves	not specified	no	no	no	no	no	no	yes	yes	yes	yes	yes	yes	yes	unclear	yes	no	8	low
46	Watner-Toews et al.,	3017528	1986	1982	rectal collection	culture-based	not performed	Canada	156	87	calves	not specified	no	no	no	no	no	no	no	no	no	yes	yes	no	unclear	unclear	unclear	no	2	high
47	Ward and Guevremont	10.1089/fpd.2014.1830	2014	not specified	rectal collection	PCR-based	other molecular method	Canada	40	2	adult	not specified	no	no	no	no	no	no	yes	yes	no	yes	yes	yes	yes	unclear	unclear	no	6	low
48	Watermann et al.,	10.1017/s0022172400064871	1984	not specified	rectal collection	culture-based	not performed	UK	74		adult	healthy	no	yes	yes	yes	no	yes	no	no	no	yes	no	no	yes	unclear	no	unclear	2	high
49	Wesley et al.,	10.1128/aem.66.5.1994-2000.2000	2000	1996	rectal collection	culture-based	PCR-based	USA	2085	31	adult	healthy	no	yes	no	yes	no	no	no	no	no	yes	no	no	yes	unclear	unclear	no	2	high
50	Hansson et al.,	10.1111/jam.14914	2020	2015-2017	rectal collection	culture-based	MALDI-TOF	Sweden	223	7	calves	mixed	no	yes	no	no	no	no	yes	no	yes	yes	yes	no	no	no	yes	no	5	low
51	Hoque et al.,	10.3390/pathogens10030313	2021	2018-2020	rectal collection	culture-based	PCR-based	Bangladesh	540	90	cows, heifers and calves	mixed	no	no	yes, but non Gregorian seasons	yes	no	no	yes	yes	yes	yes	yes	yes	yes	unclear	unclear	no	7	low
52	Rapp et al.,	10.3390/microorganisms8121877	2020	not specified	cow pat	culture-based	PCR-based	New Zealand	90	1	adult	not specified	no	yes	yes	yes	no	no	yes	yes	yes	yes	yes	no	yes	unclear	unclear	no	6	low
53	Silveira et al.,	10.5380/avs.v26i1.74559	2021	not specified	rectal collection	culture-based	PCR-based	Brazil	120	12	adult	not specified	no	no	no	no	no	no	no	no	no	no	yes	no	yes	unclear	unclear	yes	3	high
	* other adjustment variables were e.g. herd size, management practice, feeding system, milking system, hygiene standard, bedding

## Sheet: non-aggregated
ID	Author	Publication_year	Study_year	Fecal_collection_method	Detection_or_quantification_method_for_Campylobacter_spp.	Species_indentification_method	Campylobacter_species	Prevalence_in_population	Which_season_is_the_prevalence_reported_for	Number_of_individual_cattle_sampled	Health_status_of_cattle	Description_age_class_of_cattle_sampled	Specific_outcome_reported_for_whole_data_set_or_sub_group	event*
1	Acha et al.,	2004	1995	rectal collection	culture-based	phenotypic	spp.	0	not specified	23	diarrhea	calves	sub-group	0
1	Acha et al.,	2004	1995	rectal collection	culture-based	phenotypic	spp.	0	not specified	55	healthy	calves	sub-group	0
1	Acha et al.,	2004	1995	rectal collection	culture-based	phenotypic	spp.	0	not specified	78	mixed	calves	sub-group	0
1	Acha et al.,	2004	1995	rectal collection	culture-based	phenotypic	spp.	10	not specified	230	healthy	calves	sub-group	23
1	Acha et al.,	2004	1995	rectal collection	culture-based	phenotypic	spp.	10	not specified	239	mixed	calves	sub-group	23.9
1	Acha et al.,	2004	1995	rectal collection	culture-based	phenotypic	spp.	11	not specified	330	healthy	calves	sub-group	36.3
1	Acha et al.,	2004	1995	rectal collection	culture-based	phenotypic	spp.	11	not specified	393	mixed	calves	whole	43.23
1	Acha et al.,	2004	1995	rectal collection	culture-based	phenotypic	spp.	11	not specified	63	diarrhea	calves	sub-group	6.93
1	Acha et al.,	2004	1995	rectal collection	culture-based	phenotypic	spp.	16	not specified	31	diarrhea	calves	sub-group	4.96
1	Acha et al.,	2004	1995	rectal collection	culture-based	phenotypic	spp.	22	not specified	9	diarrhea	calves	sub-group	1.98
1	Acha et al.,	2004	1995	rectal collection	culture-based	phenotypic	spp.	25	not specified	76	mixed	calves	sub-group	19
1	Acha et al.,	2004	1995	rectal collection	culture-based	phenotypic	spp.	31	not specified	45	healthy	calves	sub-group	13.95
2	Acik and Centinkaya	2005	2003	rectal collection	culture-based	PCR-based, flaA-typing, RFLP	coli	21.8	not specified	110	healthy	adult	sub-group	23.98
2	Acik and Centinkaya	2005	2003	rectal collection	culture-based	PCR-based, flaA-typing, RFLP	jejuni	50	not specified	110	healthy	adult	sub-group	55
2	Acik and Centinkaya	2005	2003	rectal collection	culture-based	PCR-based, flaA-typing, RFLP	not identifiable	28.2	not specified	110	healthy	adult	sub-group	31.02
2	Acik and Centinkaya	2005	2003	rectal collection	culture-based	PCR-based, flaA-typing, RFLP	spp.	44	not specified	250	healthy	adult	whole	110
3	Adesiyun and Kaminjolo	1994	1992	rectal collection	culture-based	not performed	spp.	0	not specified	16	mixed	heifers	sub-group	0
3	Adesiyun and Kaminjolo	1994	1992	rectal collection	culture-based	not performed	spp.	11	not specified	100	mixed	calves	sub-group	11
3	Adesiyun and Kaminjolo	1994	1992	rectal collection	culture-based	not performed	spp.	16.5	not specified	121	healthy	heifers and calves	sub-group	19.965
3	Adesiyun and Kaminjolo	1994	1992	rectal collection	culture-based	not performed	spp.	17.1	not specified	105	mixed	calves	sub-group	17.955
3	Adesiyun and Kaminjolo	1994	1992	rectal collection	culture-based	not performed	spp.	21.9	not specified	183	diarrhea	heifers and calves	sub-group	40.077
3	Adesiyun and Kaminjolo	1994	1992	rectal collection	culture-based	not performed	spp.	33.3	not specified	42	mixed	calves	sub-group	13.986
3	Adesiyun and Kaminjolo	1994	1992	rectal collection	culture-based	not performed	spp.	39.1	not specified	23	mixed	calves	sub-group	8.993
3	Adesiyun and Kaminjolo	1994	1992	rectal collection	culture-based	not performed	spp.	44.4	not specified	18	mixed	calves	sub-group	7.992
4	Adesiyun et al.	1992	1991	rectal collection	culture-based	phenotypic	coli	9.6	not specified	293	mixed	calves	sub-group	28.128
4	Adesiyun et al.	1992	1991	rectal collection	culture-based	phenotypic	jejuni	10.9	not specified	293	mixed	calves	sub-group	31.937
4	Adesiyun et al.	1992	1991	rectal collection	culture-based	phenotypic	spp.	17.8	not specified	118	healthy	calves	sub-group	21.004
4	Adesiyun et al.	1992	1991	rectal collection	culture-based	phenotypic	spp.	20.5	not specified	293	mixed	calves	whole	60.065
4	Adesiyun et al.	1992	1991	rectal collection	culture-based	phenotypic	spp.	22.3	not specified	175	diarrhea	calves	sub-group	39.025
5	Adesiyun et al.,	2001	not specified	rectal collection	culture-based	not performed	spp.	0	not specified	5	healthy	calves	sub-group	0
5	Adesiyun et al.,	2001	not specified	rectal collection	culture-based	not performed	spp.	4.3	not specified	23	healthy	calves	sub-group	0.989
5	Adesiyun et al.,	2001	not specified	rectal collection	culture-based	not performed	spp.	12.1	not specified	33	healthy	calves	sub-group	3.993
5	Adesiyun et al.,	2001	not specified	rectal collection	culture-based	not performed	spp.	16.6	not specified	6	diarrhea	calves	sub-group	0.996
5	Adesiyun et al.,	2001	not specified	rectal collection	culture-based	not performed	spp.	26.8	not specified	41	diarrhea	calves	sub-group	10.988
5	Adesiyun et al.,	2001	not specified	rectal collection	culture-based	not performed	spp.	28.1	not specified	32	diarrhea	calves	sub-group	8.992
5	Adesiyun et al.,	2001	not specified	rectal collection	culture-based	not performed	spp.	33.3	not specified	3	diarrhea	calves	sub-group	0.999
5	Adesiyun et al.,	2001	not specified	rectal collection	culture-based	not performed	spp.	60	not specified	5	healthy	calves	sub-group	3
6	Adesiyun et al.,	1996	not specified	rectal collection	culture-based	phenotypic	spp.	5.7	not specified	333	not specified	adult	whole	18.981
7	Adhikari et al.,	2004	2002	rectal collection	culture-based	other molecular method	jejuni	54	not specified	52	healthy	adult	whole	28.08
8	Atabay and Corry	1997	1995-1996	rectal collection	culture-based	phenotypic	fetus	0	summer	13	not specified	adult	sub-group	0
8	Atabay and Corry	1997	1995-1996	rectal collection	culture-based	phenotypic	fetus	0	winter	15	not specified	adult	sub-group	0
8	Atabay and Corry	1997	1995-1996	rectal collection	culture-based	phenotypic	fetus	0	winter	7	not specified	calves	sub-group	0
8	Atabay and Corry	1997	1995-1996	rectal collection	culture-based	phenotypic	fetus	0	summer	9	not specified	adult	sub-group	0
8	Atabay and Corry	1997	1995-1996	rectal collection	culture-based	phenotypic	fetus	0	winter	10	not specified	adult	sub-group	0
8	Atabay and Corry	1997	1995-1996	rectal collection	culture-based	phenotypic	fetus	0	winter	5	not specified	calves	sub-group	0
8	Atabay and Corry	1997	1995-1996	rectal collection	culture-based	phenotypic	fetus	2	all	94	not specified	adult	sub-group	1.88
8	Atabay and Corry	1997	1995-1996	rectal collection	culture-based	phenotypic	fetus	4	summer	47	not specified	adult	sub-group	1.88
8	Atabay and Corry	1997	1995-1996	rectal collection	culture-based	phenotypic	fetus	11	all	15	not specified	cows and calves	sub-group	1.65
8	Atabay and Corry	1997	1995-1996	rectal collection	culture-based	phenotypic	fetus	31	all	42	not specified	calves	sub-group	13.02
8	Atabay and Corry	1997	1995-1996	rectal collection	culture-based	phenotypic	fetus	43	fall	30	not specified	calves	sub-group	12.9
8	Atabay and Corry	1997	1995-1996	rectal collection	culture-based	phenotypic	hyointestinalis	7	winter	15	not specified	adult	sub-group	1.05
8	Atabay and Corry	1997	1995-1996	rectal collection	culture-based	phenotypic	hyointestinalis	10	winter	10	not specified	adult	sub-group	1
8	Atabay and Corry	1997	1995-1996	rectal collection	culture-based	phenotypic	hyointestinalis	28	summer	47	not specified	adult	sub-group	13.16
8	Atabay and Corry	1997	1995-1996	rectal collection	culture-based	phenotypic	hyointestinalis	28	all	94	not specified	adult	sub-group	26.32
8	Atabay and Corry	1997	1995-1996	rectal collection	culture-based	phenotypic	hyointestinalis	29	winter	7	not specified	calves	sub-group	2.03
8	Atabay and Corry	1997	1995-1996	rectal collection	culture-based	phenotypic	hyointestinalis	32	all	30	not specified	cows and calves	sub-group	9.6
8	Atabay and Corry	1997	1995-1996	rectal collection	culture-based	phenotypic	hyointestinalis	40	winter	5	not specified	calves	sub-group	2
8	Atabay and Corry	1997	1995-1996	rectal collection	culture-based	phenotypic	hyointestinalis	43	all	42	not specified	calves	sub-group	18.06
8	Atabay and Corry	1997	1995-1996	rectal collection	culture-based	phenotypic	hyointestinalis	46	summer	13	not specified	adult	sub-group	5.98
8	Atabay and Corry	1997	1995-1996	rectal collection	culture-based	phenotypic	hyointestinalis	47	fall	30	not specified	calves	sub-group	14.1
8	Atabay and Corry	1997	1995-1996	rectal collection	culture-based	phenotypic	hyointestinalis	56	summer	9	not specified	adult	sub-group	5.04
8	Atabay and Corry	1997	1995-1996	rectal collection	culture-based	phenotypic	jejuni	0	fall	30	not specified	calves	sub-group	0
8	Atabay and Corry	1997	1995-1996	rectal collection	culture-based	phenotypic	jejuni	0	winter	10	not specified	adult	sub-group	0
8	Atabay and Corry	1997	1995-1996	rectal collection	culture-based	phenotypic	jejuni	0	winter	5	not specified	calves	sub-group	0
8	Atabay and Corry	1997	1995-1996	rectal collection	culture-based	phenotypic	jejuni	2	summer	47	not specified	adult	sub-group	0.94
8	Atabay and Corry	1997	1995-1996	rectal collection	culture-based	phenotypic	jejuni	2	all	42	not specified	calves	sub-group	0.84
8	Atabay and Corry	1997	1995-1996	rectal collection	culture-based	phenotypic	jejuni	7	all	7	not specified	cows and calves	sub-group	0.49
8	Atabay and Corry	1997	1995-1996	rectal collection	culture-based	phenotypic	jejuni	10	all	94	not specified	adult	sub-group	9.4
8	Atabay and Corry	1997	1995-1996	rectal collection	culture-based	phenotypic	jejuni	11	summer	9	not specified	adult	sub-group	0.99
8	Atabay and Corry	1997	1995-1996	rectal collection	culture-based	phenotypic	jejuni	14	winter	7	not specified	calves	sub-group	0.98
8	Atabay and Corry	1997	1995-1996	rectal collection	culture-based	phenotypic	jejuni	23	summer	13	not specified	adult	sub-group	2.99
8	Atabay and Corry	1997	1995-1996	rectal collection	culture-based	phenotypic	jejuni	27	winter	15	not specified	adult	sub-group	4.05
8	Atabay and Corry	1997	1995-1996	rectal collection	culture-based	phenotypic	not identifiable	0	fall	30	not specified	calves	sub-group	0
8	Atabay and Corry	1997	1995-1996	rectal collection	culture-based	phenotypic	not identifiable	0	all	42	not specified	calves	sub-group	0
8	Atabay and Corry	1997	1995-1996	rectal collection	culture-based	phenotypic	not identifiable	0	winter	15	not specified	adult	sub-group	0
8	Atabay and Corry	1997	1995-1996	rectal collection	culture-based	phenotypic	not identifiable	0	winter	7	not specified	calves	sub-group	0
8	Atabay and Corry	1997	1995-1996	rectal collection	culture-based	phenotypic	not identifiable	0	summer	9	not specified	adult	sub-group	0
8	Atabay and Corry	1997	1995-1996	rectal collection	culture-based	phenotypic	not identifiable	0	winter	10	not specified	adult	sub-group	0
8	Atabay and Corry	1997	1995-1996	rectal collection	culture-based	phenotypic	not identifiable	0	winter	5	not specified	calves	sub-group	0
8	Atabay and Corry	1997	1995-1996	rectal collection	culture-based	phenotypic	not identifiable	1	all	13	not specified	cows and calves	sub-group	0.13
8	Atabay and Corry	1997	1995-1996	rectal collection	culture-based	phenotypic	not identifiable	2	summer	47	not specified	adult	sub-group	0.94
8	Atabay and Corry	1997	1995-1996	rectal collection	culture-based	phenotypic	not identifiable	2	all	94	not specified	adult	sub-group	1.88
8	Atabay and Corry	1997	1995-1996	rectal collection	culture-based	phenotypic	not identifiable	8	summer	13	not specified	adult	sub-group	1.04
8	Atabay and Corry	1997	1995-1996	rectal collection	culture-based	phenotypic	spp.	36	all	136	not specified	cows and calves	whole	48.96
8	Atabay and Corry	1997	1995-1996	rectal collection	culture-based	phenotypic	spp.	37	all	19	not specified	adult	sub-group	7.03
8	Atabay and Corry	1997	1995-1996	rectal collection	culture-based	phenotypic	spp.	39	all	28	not specified	adult	sub-group	10.92
8	Atabay and Corry	1997	1995-1996	rectal collection	culture-based	phenotypic	spp.	40	all	5	not specified	calves	sub-group	2
8	Atabay and Corry	1997	1995-1996	rectal collection	culture-based	phenotypic	spp.	43	all	7	not specified	calves	sub-group	3.01
8	Atabay and Corry	1997	1995-1996	rectal collection	culture-based	phenotypic	spp.	77	all	30	not specified	calves	sub-group	23.1
8	Atabay and Corry	1997	1995-1996	rectal collection	culture-based	phenotypic	spp.	81	all	47	not specified	adult	sub-group	38.07
8	Atabay and Corry	1997	1995-1996	rectal collection	culture-based	phenotypic	sputorum	0	fall	30	not specified	calves	sub-group	0
8	Atabay and Corry	1997	1995-1996	rectal collection	culture-based	phenotypic	sputorum	0	all	42	not specified	calves	sub-group	0
8	Atabay and Corry	1997	1995-1996	rectal collection	culture-based	phenotypic	sputorum	0	summer	13	not specified	adult	sub-group	0
8	Atabay and Corry	1997	1995-1996	rectal collection	culture-based	phenotypic	sputorum	0	winter	15	not specified	adult	sub-group	0
8	Atabay and Corry	1997	1995-1996	rectal collection	culture-based	phenotypic	sputorum	0	winter	7	not specified	calves	sub-group	0
8	Atabay and Corry	1997	1995-1996	rectal collection	culture-based	phenotypic	sputorum	0	summer	9	not specified	adult	sub-group	0
8	Atabay and Corry	1997	1995-1996	rectal collection	culture-based	phenotypic	sputorum	0	winter	10	not specified	adult	sub-group	0
8	Atabay and Corry	1997	1995-1996	rectal collection	culture-based	phenotypic	sputorum	0	winter	5	not specified	calves	sub-group	0
8	Atabay and Corry	1997	1995-1996	rectal collection	culture-based	phenotypic	sputorum	21	all	47	not specified	cows and calves	sub-group	9.87
8	Atabay and Corry	1997	1995-1996	rectal collection	culture-based	phenotypic	sputorum	30	all	94	not specified	adult	sub-group	28.2
8	Atabay and Corry	1997	1995-1996	rectal collection	culture-based	phenotypic	sputorum	60	summer	60	not specified	adult	sub-group	36
9	Baserisalehi et al.	2007	2006	rectal collection	culture-based	phenotypic	coli	15	not specified	26	healthy	adult	sub-group	3.9
9	Baserisalehi et al.	2007	2006	rectal collection	culture-based	phenotypic	jejuni	30	not specified	26	healthy	adult	sub-group	7.8
9	Baserisalehi et al.	2007	2006	rectal collection	culture-based	phenotypic	lari	11	not specified	26	healthy	adult	sub-group	2.86
9	Baserisalehi et al.	2007	2006	rectal collection	culture-based	phenotypic	not identifiable	23	not specified	26	healthy	adult	sub-group	5.98
9	Baserisalehi et al.	2007	2006	rectal collection	culture-based	phenotypic	spp.	21	not specified	121	healthy	adult	whole	25.41
9	Baserisalehi et al.	2007	2006	rectal collection	culture-based	phenotypic	sputorum	7	not specified	26	healthy	adult	sub-group	1.82
9	Baserisalehi et al.	2007	2006	rectal collection	culture-based	phenotypic	sputorum	11	not specified	26	healthy	adult	sub-group	2.86
10	Bianchini et al.,	2014	2010-2012	rectal collection	culture-based	PCR-based	hyointestinalis	3.3	not specified	30	not specified	adult	sub-group	0.99
10	Bianchini et al.,	2014	2010-2012	rectal collection	culture-based	PCR-based	jejuni	5.9	not specified	17	not specified	adult	sub-group	1.003
10	Bianchini et al.,	2014	2010-2012	rectal collection	culture-based	PCR-based	jejuni	28.6	not specified	35	not specified	adult	sub-group	10.01
10	Bianchini et al.,	2014	2010-2012	rectal collection	culture-based	PCR-based	jejuni	30.5	not specified	82	not specified	adult	whole	25.01
10	Bianchini et al.,	2014	2010-2012	rectal collection	culture-based	PCR-based	jejuni	46.7	not specified	30	not specified	adult	sub-group	14.01
11	Cha et al.,	2017	2012	not specified	culture-based	PCR-based, WGS	jejuni	58.6	not specified	58	not specified	adult	whole	33.988
12	Dong et al.,	2016	2012-2014	rectal collection	culture-based	PCR-based	jejuni	24.2	not specified	194	not specified	adult	whole	46.948
13	Duncan et al.,	2013		cow pat	culture-based	PCR-based	fetus	9.5	not specified	4260	not specified	adult	whole	404.7
14	Englen et al.,	2007	2002	rectal collection	culture-based	PCR-based	spp.	51.2	not applicable	1435	not specified	adult	whole	734.72
15	Grinberg et al.,	2005	2002	rectal collection	culture-based	phenotypic	spp.	36	not specified	161	mixed	calves	whole	57.96
16	Guevremont et al.,	2014	2011	rectal collection	culture-based	PCR-based	coli	1.8	summer	797	not specified	adult	sub-group	14.346
16	Guevremont et al.,	2014	2011	rectal collection	culture-based	PCR-based	hyointestinalis	19.3	summer	797	not specified	adult	sub-group	153.821
16	Guevremont et al.,	2014	2011	rectal collection	culture-based	PCR-based	jejuni	6.5	summer	797	not specified	adult	sub-group	51.805
18	Hagey et al.,	2019	not specified	rectal collection	PCR-based	other molecular method	spp.	31	not specified	150	not specified	adult	whole	46.5
19	Hakkinen and Hänninen,	2009	2006-2007	cow pat	culture-based	other molecular method	coli	3.2	all	340	not specified	adult	sub-group	10.88
19	Hakkinen and Hänninen,	2009	2006-2007	cow pat	culture-based	other molecular method	hyointestinalis	15.3	all	340	not specified	adult	sub-group	52.02
19	Hakkinen and Hänninen,	2009	2006-2007	cow pat	culture-based	other molecular method	jejuni	0	summer	19	not specified	adult	sub-group	0
19	Hakkinen and Hänninen,	2009	2006-2007	cow pat	culture-based	other molecular method	jejuni	10.5	winter	19	not specified	adult	sub-group	1.995
19	Hakkinen and Hänninen,	2009	2006-2007	cow pat	culture-based	other molecular method	jejuni	11.1	spring	18	not specified	adult	sub-group	1.998
19	Hakkinen and Hänninen,	2009	2006-2007	cow pat	culture-based	other molecular method	jejuni	15.8	spring	19	not specified	adult	sub-group	3.002
19	Hakkinen and Hänninen,	2009	2006-2007	cow pat	culture-based	other molecular method	jejuni	28.6	winter	21	not specified	adult	sub-group	6.006
19	Hakkinen and Hänninen,	2009	2006-2007	cow pat	culture-based	other molecular method	jejuni	29.4	summer	17	not specified	adult	sub-group	4.998
19	Hakkinen and Hänninen,	2009	2006-2007	cow pat	culture-based	other molecular method	jejuni	30	fall	20	not specified	adult	sub-group	6
19	Hakkinen and Hänninen,	2009	2006-2007	cow pat	culture-based	other molecular method	jejuni	37	spring	340	not specified	adult	sub-group	125.8
19	Hakkinen and Hänninen,	2009	2006-2007	cow pat	culture-based	other molecular method	jejuni	38	summer	340	not specified	adult	sub-group	129.2
19	Hakkinen and Hänninen,	2009	2006-2007	cow pat	culture-based	other molecular method	jejuni	38.9	fall	18	not specified	adult	sub-group	7.002
19	Hakkinen and Hänninen,	2009	2006-2007	cow pat	culture-based	other molecular method	jejuni	43	winter	340	not specified	adult	sub-group	146.2
19	Hakkinen and Hänninen,	2009	2006-2007	cow pat	culture-based	other molecular method	jejuni	44	all	340	not specified	adult	sub-group	149.6
19	Hakkinen and Hänninen,	2009	2006-2007	cow pat	culture-based	other molecular method	jejuni	45	fall	20	not specified	adult	sub-group	9
19	Hakkinen and Hänninen,	2009	2006-2007	cow pat	culture-based	other molecular method	jejuni	45	fall	340	not specified	adult	sub-group	153
19	Hakkinen and Hänninen,	2009	2006-2007	cow pat	culture-based	other molecular method	jejuni	55.2	summer	29	not specified	adult	sub-group	16.008
19	Hakkinen and Hänninen,	2009	2006-2007	cow pat	culture-based	other molecular method	jejuni	64	fall	340	not specified	adult	sub-group	217.6
19	Hakkinen and Hänninen,	2009	2006-2007	cow pat	culture-based	other molecular method	jejuni	68	fall	25	not specified	adult	sub-group	17
19	Hakkinen and Hänninen,	2009	2006-2007	cow pat	culture-based	other molecular method	jejuni	70.6	fall	17	not specified	adult	sub-group	12.002
19	Hakkinen and Hänninen,	2009	2006-2007	cow pat	culture-based	other molecular method	jejuni	81.8	fall	33	not specified	adult	sub-group	26.994
19	Hakkinen and Hänninen,	2009	2006-2007	cow pat	culture-based	other molecular method	jejuni	84.4	spring	32	not specified	adult	sub-group	27.008
19	Hakkinen and Hänninen,	2009	2006-2007	cow pat	culture-based	other molecular method	jejuni	90.9	winter	33	not specified	adult	sub-group	29.997
19	Hakkinen and Hänninen,	2009	2006-2007	cow pat	culture-based	other molecular method	spp.	49.7	all	340	not specified	adult	whole	168.98
21	Harvey et al.	2004	2001	rectal collection	culture-based	other molecular method	spp.	0	not specified	60	not specified	adult	sub-group	0
21	Harvey et al.	2004	2001	rectal collection	culture-based	other molecular method	spp.	0	not specified	60	not specified	adult	sub-group	0
21	Harvey et al.	2004	2001	rectal collection	culture-based	other molecular method	spp.	1.7	not specified	120	not specified	adult	sub-group	2.04
21	Harvey et al.	2004	2001	rectal collection	culture-based	other molecular method	spp.	1.7	not specified	60	not specified	adult	sub-group	1.02
21	Harvey et al.	2004	2001	rectal collection	culture-based	other molecular method	spp.	3.3	not specified	60	not specified	adult	sub-group	1.98
21	Harvey et al.	2004	2001	rectal collection	culture-based	other molecular method	spp.	3.3	not specified	60	not specified	adult	sub-group	1.98
21	Harvey et al.	2004	2001	rectal collection	culture-based	other molecular method	spp.	5.8	not specified	120	not specified	adult	sub-group	6.96
21	Harvey et al.	2004	2001	rectal collection	culture-based	other molecular method	spp.	6.7	not specified	60	not specified	adult	sub-group	4.02
21	Harvey et al.	2004	2001	rectal collection	culture-based	other molecular method	spp.	10	not specified	60	not specified	adult	sub-group	6
21	Harvey et al.	2004	2001	rectal collection	culture-based	other molecular method	spp.	10	not specified	60	not specified	adult	sub-group	6
23	Giacoboni et al.,	1993	not specified	not specified	culture-based	phenotypic	coli	0	not specified	60	not specified	adult	sub-group	0
23	Giacoboni et al.,	1993	not specified	not specified	culture-based	phenotypic	coli	1.1	not specified	94	not specified	cows and calves	sub-group	1.034
23	Giacoboni et al.,	1993	not specified	not specified	culture-based	phenotypic	coli	2.9	not specified	34	not specified	calves	sub-group	0.986
23	Giacoboni et al.,	1993	not specified	not specified	culture-based	phenotypic	fecalis	0	not specified	60	not specified	adult	sub-group	0
23	Giacoboni et al.,	1993	not specified	not specified	culture-based	phenotypic	fecalis	1.1	not specified	94	not specified	cows and calves	sub-group	1.034
23	Giacoboni et al.,	1993	not specified	not specified	culture-based	phenotypic	fecalis	2.9	not specified	34	not specified	calves	sub-group	0.986
23	Giacoboni et al.,	1993	not specified	not specified	culture-based	phenotypic	fetus	11.7	not specified	60	not specified	adult	sub-group	7.02
23	Giacoboni et al.,	1993	not specified	not specified	culture-based	phenotypic	fetus	17	not specified	94	not specified	cows and calves	sub-group	15.98
23	Giacoboni et al.,	1993	not specified	not specified	culture-based	phenotypic	fetus	26.5	not specified	34	not specified	calves	sub-group	9.01
23	Giacoboni et al.,	1993	not specified	not specified	culture-based	phenotypic	hyointestinalis	15	not specified	60	not specified	adult	sub-group	9
23	Giacoboni et al.,	1993	not specified	not specified	culture-based	phenotypic	hyointestinalis	19.1	not specified	94	not specified	cows and calves	sub-group	17.954
23	Giacoboni et al.,	1993	not specified	not specified	culture-based	phenotypic	hyointestinalis	26.5	not specified	34	not specified	calves	sub-group	9.01
23	Giacoboni et al.,	1993	not specified	not specified	culture-based	phenotypic	jejuni	13.3	not specified	60	not specified	adult	sub-group	7.98
23	Giacoboni et al.,	1993	not specified	not specified	culture-based	phenotypic	jejuni	30.9	not specified	94	not specified	cows and calves	sub-group	29.046
23	Giacoboni et al.,	1993	not specified	not specified	culture-based	phenotypic	jejuni	61.8	not specified	34	not specified	calves	sub-group	21.012
23	Giacoboni et al.,	1993	not specified	not specified	culture-based	phenotypic	lari	0	not specified	34	not specified	calves	sub-group	0
23	Giacoboni et al.,	1993	not specified	not specified	culture-based	phenotypic	lari	2.1	not specified	94	not specified	cows and calves	sub-group	1.974
23	Giacoboni et al.,	1993	not specified	not specified	culture-based	phenotypic	lari	3.3	not specified	60	not specified	adult	sub-group	1.98
23	Giacoboni et al.,	1993	not specified	not specified	culture-based	phenotypic	spp.	1.7	not specified	60	not specified	adult	sub-group	1.02
23	Giacoboni et al.,	1993	not specified	not specified	culture-based	phenotypic	spp.	9.6	not specified	94	not specified	cows and calves	sub-group	9.024
23	Giacoboni et al.,	1993	not specified	not specified	culture-based	phenotypic	spp.	10	not specified	1	not specified	adult	sub-group	0.1
23	Giacoboni et al.,	1993	not specified	not specified	culture-based	phenotypic	spp.	14.7	not specified	34	not specified	calves	sub-group	4.998
23	Giacoboni et al.,	1993	not specified	not specified	culture-based	phenotypic	spp.	20	not specified	2	not specified	adult	sub-group	0.4
23	Giacoboni et al.,	1993	not specified	not specified	culture-based	phenotypic	spp.	27.2	not specified	3	not specified	adult	sub-group	0.816
23	Giacoboni et al.,	1993	not specified	not specified	culture-based	phenotypic	spp.	46.7	not specified	60	not specified	adult	sub-group	28.02
23	Giacoboni et al.,	1993	not specified	not specified	culture-based	phenotypic	spp.	50	not specified	10	not specified	adult	sub-group	5
23	Giacoboni et al.,	1993	not specified	not specified	culture-based	phenotypic	spp.	64.9	not specified	94	not specified	cows and calves	whole	61.006
23	Giacoboni et al.,	1993	not specified	not specified	culture-based	phenotypic	spp.	80	not specified	4	not specified	calves	sub-group	3.2
23	Giacoboni et al.,	1993	not specified	not specified	culture-based	phenotypic	spp.	80	not specified	4	not specified	adult	sub-group	3.2
23	Giacoboni et al.,	1993	not specified	not specified	culture-based	phenotypic	spp.	80	not specified	4	not specified	adult	sub-group	3.2
23	Giacoboni et al.,	1993	not specified	not specified	culture-based	phenotypic	spp.	97.1	not specified	34	not specified	calves	sub-group	33.014
23	Giacoboni et al.,	1993	not specified	not specified	culture-based	phenotypic	spp.	100	not specified	9	not specified	calves	sub-group	9
23	Giacoboni et al.,	1993	not specified	not specified	culture-based	phenotypic	spp.	100	not specified	10	not specified	calves	sub-group	10
23	Giacoboni et al.,	1993	not specified	not specified	culture-based	phenotypic	spp.	100	not specified	4	not specified	adult	sub-group	4
23	Giacoboni et al.,	1993	not specified	not specified	culture-based	phenotypic	spp.	100	not specified	5	not specified	calves	sub-group	5
23	Giacoboni et al.,	1993	not specified	not specified	culture-based	phenotypic	spp.	100	not specified	5	not specified	adult	sub-group	5
23	Giacoboni et al.,	1993	not specified	not specified	culture-based	phenotypic	spp.	100	not specified	5	not specified	calves	sub-group	5
25	Kashoma et al.	2015	2013-2014	cow pat	culture-based	PCR-based	coli	6.3	not specified	32	not specified	adult	sub-group	2.016
25	Kashoma et al.	2015	2013-2014	cow pat	culture-based	PCR-based	coli	12.4	not specified	113	not specified	adult	sub-group	14.012
25	Kashoma et al.	2015	2013-2014	cow pat	culture-based	PCR-based	coli	12.8	not specified	47	not specified	adult	sub-group	6.016
25	Kashoma et al.	2015	2013-2014	cow pat	culture-based	PCR-based	jejuni	14.9	not specified	47	not specified	adult	sub-group	7.003
25	Kashoma et al.	2015	2013-2014	cow pat	culture-based	PCR-based	jejuni	15.6	not specified	32	not specified	adult	sub-group	4.992
25	Kashoma et al.	2015	2013-2014	cow pat	culture-based	PCR-based	jejuni	26.6	not specified	113	not specified	adult	sub-group	30.058
25	Kashoma et al.	2015	2013-2014	cow pat	culture-based	PCR-based	spp.	25	not specified	32	not specified	adult	sub-group	8
25	Kashoma et al.	2015	2013-2014	cow pat	culture-based	PCR-based	spp.	29.8	not specified	47	not specified	adult	sub-group	14.006
25	Kashoma et al.	2015	2013-2014	cow pat	culture-based	PCR-based	spp.	35.4	not specified	192	not specified	adult	whole	67.968
25	Kashoma et al.	2015	2013-2014	cow pat	culture-based	PCR-based	spp.	40.7	not specified	113	not specified	adult	sub-group	45.991
26	Khalifa et al.	2013	not specified	cow pat	culture-based	PCR-based	jejuni	32	not applicable	50	not specified	adult	whole	16
27	Klein et al.	2013	2009-2010	rectal collection	culture-based	MALDI-TOF	spp.	13.2	not applicable	303	healthy	calves	sub-group	39.996
27	Klein et al.	2013	2009-2010	rectal collection	culture-based	MALDI-TOF	spp.	14.9	not applicable	382	mixed	calves	whole	56.918
27	Klein et al.	2013	2009-2010	rectal collection	culture-based	MALDI-TOF	spp.	21.5	not applicable	79	diarrhea	calves	sub-group	16.985
28	Kwan et al.	2008	2003	cow pat	culture-based	PCR-based	spp.	35.9	not specified	1208	not specified	adult	whole	433.672
29	McAuley et al.	2014	2013 and 2014	not specified	culture-based	PCR-based	spp.	6	not applicable	16	not specified	adult	whole	0.96
30	Merialdi et al.	2015	2012-2013	rectal collection	PCR-based and culture-based	phenotypic	jejuni	1.7	all	280	not specified	cows, heifers and calves	sub-group	4.76
30	Merialdi et al.	2015	2012-2013	rectal collection	PCR-based and culture-based	phenotypic	spp.	9.7	all	280	not specified	cows, heifers and calves	sub-group	27.16
31	Messelhaeuser et al.	2008	2004	not specified	culture-based	PCR-based	spp.	0	summer	72	not specified	not specified	sub-group	0
31	Messelhaeuser et al.	2008	2004	not specified	culture-based	PCR-based	spp.	0	summer	72	not specified	not specified	sub-group	0
31	Messelhaeuser et al.	2008	2004	not specified	culture-based	PCR-based	spp.	0	summer	72	not specified	not specified	sub-group	0
31	Messelhaeuser et al.	2008	2004	not specified	culture-based	PCR-based	spp.	0	summer	75	not specified	not specified	sub-group	0
31	Messelhaeuser et al.	2008	2004	not specified	culture-based	PCR-based	spp.	2.8	summer	72	not specified	not specified	sub-group	2.016
31	Messelhaeuser et al.	2008	2004	not specified	culture-based	PCR-based	spp.	5.2	summer	75	not specified	not specified	sub-group	3.9
31	Messelhaeuser et al.	2008	2004	not specified	culture-based	PCR-based	spp.	6.3	winter	79	not specified	not specified	sub-group	4.977
31	Messelhaeuser et al.	2008	2004	not specified	culture-based	PCR-based	spp.	6.9	summer	72	not specified	not specified	sub-group	4.968
31	Messelhaeuser et al.	2008	2004	not specified	culture-based	PCR-based	spp.	8.3	winter	79	not specified	not specified	sub-group	6.557
31	Messelhaeuser et al.	2008	2004	not specified	culture-based	PCR-based	spp.	13	all	226	not specified	not specified	whole	29.38
31	Messelhaeuser et al.	2008	2004	not specified	culture-based	PCR-based	spp.	14.7	summer	75	not specified	not specified	sub-group	11.025
31	Messelhaeuser et al.	2008	2004	not specified	culture-based	PCR-based	spp.	14.8	winter	79	not specified	not specified	sub-group	11.692
31	Messelhaeuser et al.	2008	2004	not specified	culture-based	PCR-based	spp.	20.1	winter	79	not specified	not specified	sub-group	15.879
31	Messelhaeuser et al.	2008	2004	not specified	culture-based	PCR-based	spp.	20.7	summer	75	not specified	not specified	sub-group	15.525
31	Messelhaeuser et al.	2008	2004	not specified	culture-based	PCR-based	spp.	23.5	summer	75	not specified	not specified	sub-group	17.625
31	Messelhaeuser et al.	2008	2004	not specified	culture-based	PCR-based	spp.	41.7	winter	79	not specified	not specified	sub-group	32.943
33	Munroe et al.	1983	not specified	rectal collection	culture-based	phenotypic	coli	0	not specified	314	diarrhea	not specified	sub-group	0
33	Munroe et al.	1983	not specified	rectal collection	culture-based	phenotypic	coli	2	not specified	314	diarrhea	not specified	sub-group	6.28
33	Munroe et al.	1983	not specified	rectal collection	culture-based	phenotypic	jejuni	17	not specified	314	diarrhea	not specified	sub-group	53.38
33	Munroe et al.	1983	not specified	rectal collection	culture-based	phenotypic	jejuni	25	not specified	107	healthy	not specified	sub-group	26.75
35	Nielsen et al.	2002	1999	rectal collection	culture-based	other molecular method	spp.	9.2	not specified	120	not specified	adult	sub-group	11.04
35	Nielsen et al.	2002	1999	rectal collection	culture-based	other molecular method	spp.	20	not specified	105	not specified	heifers	sub-group	21
35	Nielsen et al.	2002	1999	rectal collection	culture-based	other molecular method	spp.	22.6	not specified	332	not specified	cows, heifers and calves	sub-group	75.032
35	Nielsen et al.	2002	1999	rectal collection	culture-based	other molecular method	spp.	32.2	not specified	332	not specified	cows, heifers and calves	whole	106.904
35	Nielsen et al.	2002	1999	rectal collection	culture-based	other molecular method	spp.	42.1	not specified	107	not specified	calves	sub-group	45.047
37	Padungtod and Kaneene	2005	2000-2003	not specified	culture-based	PCR-based	spp.	14	not specified	225	not specified	not specified	whole	31.5
38	Pradhan et al.,	2009	2004	rectal collection	culture-based	PCR-based	spp.	0	spring	82	not specified	adult	sub-group	0
38	Pradhan et al.,	2009	2004	rectal collection	culture-based	PCR-based	spp.	0	spring	84	not specified	adult	sub-group	0
38	Pradhan et al.,	2009	2004	rectal collection	culture-based	PCR-based	spp.	0	summer	28	not specified	adult	sub-group	0
38	Pradhan et al.,	2009	2004	rectal collection	culture-based	PCR-based	spp.	5	winter	26	not specified	adult	sub-group	1.3
38	Pradhan et al.,	2009	2004	rectal collection	culture-based	PCR-based	spp.	8.8	spring	34	not specified	adult	sub-group	2.992
38	Pradhan et al.,	2009	2004	rectal collection	culture-based	PCR-based	spp.	9.4	fall	32	not specified	adult	sub-group	3.008
38	Pradhan et al.,	2009	2004	rectal collection	culture-based	PCR-based	spp.	13.6	spring	44	not specified	adult	sub-group	5.984
38	Pradhan et al.,	2009	2004	rectal collection	culture-based	PCR-based	spp.	13.9	fall	36	not specified	adult	sub-group	5.004
38	Pradhan et al.,	2009	2004	rectal collection	culture-based	PCR-based	spp.	21.4	summer	28	not specified	adult	sub-group	5.992
38	Pradhan et al.,	2009	2004	rectal collection	culture-based	PCR-based	spp.	26.2	fall	84	not specified	adult	sub-group	22.008
38	Pradhan et al.,	2009	2004	rectal collection	culture-based	PCR-based	spp.	29.4	fall	34	not specified	adult	sub-group	9.996
38	Pradhan et al.,	2009	2004	rectal collection	culture-based	PCR-based	spp.	29.7	spring	37	not specified	adult	sub-group	10.989
38	Pradhan et al.,	2009	2004	rectal collection	culture-based	PCR-based	spp.	32.5	fall	83	not specified	adult	sub-group	26.975
38	Pradhan et al.,	2009	2004	rectal collection	culture-based	PCR-based	spp.	44	spring	84	not specified	adult	sub-group	36.96
38	Pradhan et al.,	2009	2004	rectal collection	culture-based	PCR-based	spp.	53.6	fall	28	not specified	adult	sub-group	15.008
38	Pradhan et al.,	2009	2004	rectal collection	culture-based	PCR-based	spp.	53.6	winter	28	not specified	adult	sub-group	15.008
38	Pradhan et al.,	2009	2004	rectal collection	culture-based	PCR-based	spp.	57.3	fall	82	not specified	adult	sub-group	46.986
38	Pradhan et al.,	2009	2004	rectal collection	culture-based	PCR-based	spp.	57.7	winter	78	not specified	adult	sub-group	45.006
38	Pradhan et al.,	2009	2004	rectal collection	culture-based	PCR-based	spp.	61.5	spring	26	not specified	adult	sub-group	15.99
38	Pradhan et al.,	2009	2004	rectal collection	culture-based	PCR-based	spp.	76.9	winter	26	not specified	adult	sub-group	19.994
38	Pradhan et al.,	2009	2004	rectal collection	culture-based	PCR-based	spp.	80.8	summer	26	not specified	adult	sub-group	21.008
39	Ramonait et al.,	2013	2012	rectal collection	culture-based	PCR-based	spp.	53.2	not specified	21	not specified	adult	sub-group	11.172
39	Ramonait et al.,	2013	2012	rectal collection	culture-based	PCR-based	spp.	60	not specified	20	not specified	adult	sub-group	12
39	Ramonait et al.,	2013	2012	rectal collection	culture-based	PCR-based	spp.	60.6	not specified	61	not specified	adult	sub-group	36.966
39	Ramonait et al.,	2013	2012	rectal collection	culture-based	PCR-based	spp.	70	not specified	20	not specified	calves	sub-group	14
39	Ramonait et al.,	2013	2012	rectal collection	culture-based	PCR-based	spp.	70	not specified	20	not specified	adult	sub-group	14
39	Ramonait et al.,	2013	2012	rectal collection	culture-based	PCR-based	spp.	78.5	not specified	200	not specified	cows, heifers and calves	whole	157
39	Ramonait et al.,	2013	2012	rectal collection	culture-based	PCR-based	spp.	85	not specified	20	not specified	heifers	sub-group	17
39	Ramonait et al.,	2013	2012	rectal collection	culture-based	PCR-based	spp.	85	not specified	40	not specified	heifers	sub-group	34
39	Ramonait et al.,	2013	2012	rectal collection	culture-based	PCR-based	spp.	86.2	not specified	80	not specified	heifers	sub-group	68.96
39	Ramonait et al.,	2013	2012	rectal collection	culture-based	PCR-based	spp.	86.5	not specified	59	not specified	calves	sub-group	51.035
39	Ramonait et al.,	2013	2012	rectal collection	culture-based	PCR-based	spp.	89.4	not specified	19	not specified	calves	sub-group	16.986
39	Ramonait et al.,	2013	2012	rectal collection	culture-based	PCR-based	spp.	90	not specified	20	not specified	heifers	sub-group	18
39	Ramonait et al.,	2013	2012	rectal collection	culture-based	PCR-based	spp.	100	not specified	20	not specified	calves	sub-group	20
40	Rapp et al.,	2013	2011-2012	cow pat	culture-based	PCR-based	jejuni	36	summer	105	not specified	adult	sub-group	37.8
40	Rapp et al.,	2013	2011-2012	cow pat	culture-based	PCR-based	jejuni	36	fall	45	not specified	adult	sub-group	16.2
40	Rapp et al.,	2013	2011-2012	cow pat	culture-based	PCR-based	jejuni	42	summer	105	not specified	adult	sub-group	44.1
40	Rapp et al.,	2013	2011-2012	cow pat	culture-based	PCR-based	jejuni	43	summer	105	not specified	adult	sub-group	45.15
40	Rapp et al.,	2013	2011-2012	cow pat	culture-based	PCR-based	jejuni	49	all	210	not specified	adult	sub-group	102.9
40	Rapp et al.,	2013	2011-2012	cow pat	culture-based	PCR-based	jejuni	53	fall	45	not specified	adult	sub-group	23.85
40	Rapp et al.,	2013	2011-2012	cow pat	culture-based	PCR-based	jejuni	54	winter	105	not specified	adult	sub-group	56.7
40	Rapp et al.,	2013	2011-2012	cow pat	culture-based	PCR-based	jejuni	54	all	390	not specified	adult	sub-group	210.6
40	Rapp et al.,	2013	2011-2012	cow pat	culture-based	PCR-based	jejuni	55	all	390	not specified	adult	sub-group	214.5
40	Rapp et al.,	2013	2011-2012	cow pat	culture-based	PCR-based	jejuni	56	winter	105	not specified	adult	sub-group	58.8
40	Rapp et al.,	2013	2011-2012	cow pat	culture-based	PCR-based	jejuni	58	winter	105	not specified	adult	sub-group	60.9
40	Rapp et al.,	2013	2011-2012	cow pat	culture-based	PCR-based	jejuni	62	summer	45	not specified	adult	sub-group	27.9
40	Rapp et al.,	2013	2011-2012	cow pat	culture-based	PCR-based	jejuni	64	summer	45	not specified	adult	sub-group	28.8
40	Rapp et al.,	2013	2011-2012	cow pat	culture-based	PCR-based	jejuni	66	winter	45	not specified	adult	sub-group	29.7
40	Rapp et al.,	2013	2011-2012	cow pat	culture-based	PCR-based	jejuni	67	winter	45	not specified	adult	sub-group	30.15
40	Rapp et al.,	2013	2011-2012	cow pat	culture-based	PCR-based	jejuni	71	spring	45	not specified	adult	sub-group	31.95
40	Rapp et al.,	2013	2011-2012	cow pat	culture-based	PCR-based	jejuni	76	spring	45	not specified	adult	sub-group	34.2
41	Roug	2012	2005	cow pat	culture-based	PCR-based	jejuni	17	not specified	12	not specified	adult	whole	2.04
42	Sanad et al.,	2013	2009	not specified	culture-based	PCR-based	spp.	5.3	not specified	19	not specified	adult	sub-group	1.007
42	Sanad et al.,	2013	2009	not specified	culture-based	PCR-based	spp.	17.6	not specified	17	not specified	adult	sub-group	2.992
42	Sanad et al.,	2013	2009	not specified	culture-based	PCR-based	spp.	24	not specified	25	not specified	adult	sub-group	6
42	Sanad et al.,	2013	2009	not specified	culture-based	PCR-based	spp.	28	not specified	25	not specified	adult	sub-group	7
42	Sanad et al.,	2013	2009	not specified	culture-based	PCR-based	spp.	35	not specified	20	not specified	adult	sub-group	7
42	Sanad et al.,	2013	2009	not specified	culture-based	PCR-based	spp.	36.6	not specified	227	not specified	adult	whole	83.082
42	Sanad et al.,	2013	2009	not specified	culture-based	PCR-based	spp.	40	not specified	20	not specified	adult	sub-group	8
42	Sanad et al.,	2013	2009	not specified	culture-based	PCR-based	spp.	40	not specified	20	not specified	adult	sub-group	8
42	Sanad et al.,	2013	2009	not specified	culture-based	PCR-based	spp.	47.6	not specified	21	not specified	adult	sub-group	9.996
42	Sanad et al.,	2013	2009	not specified	culture-based	PCR-based	spp.	50	not specified	10	not specified	adult	sub-group	5
42	Sanad et al.,	2013	2009	not specified	culture-based	PCR-based	spp.	52	not specified	25	not specified	adult	sub-group	13
42	Sanad et al.,	2013	2009	not specified	culture-based	PCR-based	spp.	60	not specified	20	not specified	adult	sub-group	12
43	Sato et al.,	2004	not specified	cow pat	culture-based	not performed	spp.	18.9	fall	1192	healthy	cows and calves	sub-group	225.288
43	Sato et al.,	2004	not specified	cow pat	culture-based	not performed	spp.	23.2	all	1191	healthy	adult	sub-group	276.312
43	Sato et al.,	2004	not specified	cow pat	culture-based	not performed	spp.	27.9	all	1191	healthy	cows and calves	whole	332.289
43	Sato et al.,	2004	not specified	cow pat	culture-based	not performed	spp.	32.7	all	1191	healthy	calves	sub-group	389.457
43	Sato et al.,	2004	not specified	cow pat	culture-based	not performed	spp.	36.8	spring	1191	healthy	cows and calves	sub-group	438.288
45	Terentjeva et al.,	2019	not specified	rectal collection	culture-based	MALDI-TOF	coli	2.8	not specified	180	not specified	calves	sub-group	5.04
45	Terentjeva et al.,	2019	not specified	rectal collection	culture-based	MALDI-TOF	jejuni	12.8	not specified	180	not specified	calves	sub-group	23.04
46	Watner-Toews et al.,	1986	1982	rectal collection	culture-based	not performed	spp.	13	fall	156	not specified	calves	whole	20.28
47	Ward and Guevremont	2014	not specified	rectal collection	PCR-based	other molecular method	jejuni	0	not specified	20	not specified	adult	sub-group	0
47	Ward and Guevremont	2014	not specified	rectal collection	PCR-based	other molecular method	jejuni	55	not specified	20	not specified	adult	sub-group	11
48	Watermann et al.,	1984	not specified	rectal collection	culture-based	not performed	spp.	13	summer	74	healthy	adult	sub-group	9.62
48	Watermann et al.,	1984	not specified	rectal collection	culture-based	not performed	spp.	51	winter	74	healthy	adult	sub-group	37.74
49	Wesley et al.,	2000	1996	rectal collection	culture-based	PCR-based	jejuni	39.5	spring	542	healthy	adult	sub-group	214.09
49	Wesley et al.,	2000	1996	rectal collection	culture-based	PCR-based	coli	1.5	spring	542	healthy	adult	sub-group	8.13
49	Wesley et al.,	2000	1996	rectal collection	culture-based	PCR-based	coli	1.8	all	2085	healthy	adult	sub-group	37.53
49	Wesley et al.,	2000	1996	rectal collection	culture-based	PCR-based	coli	1.9	summer	1543	healthy	adult	sub-group	29.317
49	Wesley et al.,	2000	1996	rectal collection	culture-based	PCR-based	jejuni	37.7	all	2085	healthy	adult	sub-group	786.045
49	Wesley et al.,	2000	1996	rectal collection	culture-based	PCR-based	jejuni	40.5	summer	1543	healthy	adult	sub-group	624.915
51	Hoque et al.,	2021	2018-2020	rectal collection	culture-based	PCR-based	spp.	30.9	not specified	540	not specified	cows, heifers and calves	whole	166.86
51	Hoque et al.,	2021	2018-2020	rectal collection	culture-based	PCR-based	spp.	41.1	not specified	180	not specified	adult	sub-group	73.98
51	Hoque et al.,	2021	2018-2020	rectal collection	culture-based	PCR-based	spp.	28.3	not specified	180	not specified	heifers	sub-group	50.94
51	Hoque et al.,	2021	2018-2020	rectal collection	culture-based	PCR-based	spp.	23.3	not specified	180	not specified	calves	sub-group	41.94
52	Rapp et al.,	2020	not specified	cow pat	culture-based	PCR-based	jejuni	54	all	90	not specified	adult	whole	48.6
52	Rapp et al.,	2020	not specified	cow pat	culture-based	PCR-based	jejuni	27	winter	15	not specified	adult	sub-group	4.05
52	Rapp et al.,	2020	not specified	cow pat	culture-based	PCR-based	jejuni	53	winter	15	not specified	adult	sub-group	7.95
52	Rapp et al.,	2020	not specified	cow pat	culture-based	PCR-based	jejuni	53	winter	15	not specified	adult	sub-group	7.95
52	Rapp et al.,	2020	not specified	cow pat	culture-based	PCR-based	jejuni	80	spring	15	not specified	adult	sub-group	12
52	Rapp et al.,	2020	not specified	cow pat	culture-based	PCR-based	jejuni	67	spring	15	not specified	adult	sub-group	10.05
52	Rapp et al.,	2020	not specified	cow pat	culture-based	PCR-based	jejuni	47	spring	15	not specified	adult	sub-group	7.05
53	Silveira et al.,	2021	not specified	rectal collection	culture-based	PCR-based	spp.	0.05	not specified	60	not specified	adult	whole	0.03
	*event= Prevalence_in_population x Number_of_individual_cattle_sampled

## Sheet: aggregated
ID	Author	Publication_year	Study_year	Fecal_collection_method	Detection_or_quantification_method_for_Campylobacter_spp.	Species_indentification_method	Campylobacter_species	Prevalence_in_population	Which_season_is_the_prevalence_reported_for	Number_of_individual_cattle_sampled	Health_status_of_cattle	Description_age_class_of_cattle_sampled	Specific_outcome_reported_for_whole_data_set_or_sub_group	event*	rob_yes	rob
1	Acha et al.,	2004	1995	rectal collection	culture-based	phenotypic	spp.	11	not specified	393	mixed	calves	whole	43.23	5	low
2	Acik and Centinkaya	2005	2003	rectal collection	culture-based	PCR-based, flaA-typing, RFLP	spp.	44	not specified	250	healthy	adult	whole	110	2	high
4	Adesiyun et al.	1992	1991	rectal collection	culture-based	phenotypic	spp.	20.5	not specified	293	mixed	calves	whole	60.065	5	low
6	Adesiyun et al.,	1996	not specified	rectal collection	culture-based	phenotypic	spp.	5.7	not specified	333	not specified	adult	whole	18.981	3	high
7	Adhikari et al.,	2004	2002	rectal collection	culture-based	other molecular method	jejuni	54	not specified	52	healthy	adult	whole	28.08	6	low
8	Atabay and Corry	1997	1995-1996	rectal collection	culture-based	phenotypic	spp.	36	all	136	not specified	cows and calves	whole	48.96	3	high
9	Baserisalehi et al.	2007	2006	rectal collection	culture-based	phenotypic	spp.	21	not specified	121	healthy	adult	whole	25.41	2	high
10	Bianchi et al.,	2014	2010-2012	rectal collection	culture-based	PCR-based	jejuni	30.5	not specified	82	not specified	adult	whole	25.01	5	low
11	Cha et al.,	2017	2012	not specified	culture-based	PCR-based, WGS	jejuni	58.6	not specified	58	not specified	adult	whole	33.988	3	high
12	Dong et al.,	2016	2012-2014	rectal collection	culture-based	PCR-based	jejuni	24.2	not specified	194	not specified	adult	whole	46.948	3	high
13	Duncan et al.,	2013	not specified	cow pat	culture-based	PCR-based	fetus	9.5	not specified	4260	not specified	adult	whole	404.7	4	high
14	Englen et al.,	2007	2002	rectal collection	culture-based	PCR-based	spp.	51.2	not applicable	1435	not specified	adult	whole	734.72	3	high
15	Grinberg et al.,	2005	2002	rectal collection	culture-based	phenotypic	spp.	36	not specified	161	mixed	calves	whole	57.96	5	low
18	Hagey et al.,	2019	not specified	rectal collection	PCR-based	other molecular method	spp.	31	not specified	150	not specified	adult	whole	46.5	6	low
19	Hakkinen and Hänninen,	2009	2006-2007	cow pat	culture-based	other molecular method	spp.	49.7	all	340	not specified	adult	whole	168.98	4	high
23	Giacoboni et al.,	1993	not specified	not specified	culture-based	phenotypic	spp.	64.9	not specified	94	not specified	cows and calves	whole	61.006	2	high
25	Kashoma et al.	2015	2013-2014	cow pat	culture-based	PCR-based	spp.	35.4	not specified	192	not specified	adult	whole	67.968	3	high
26	Khalifa et al.	2013	not specified	cow pat	culture-based	PCR-based	jejuni	32	not applicable	50	not specified	adult	whole	16	2	high
27	Klein et al.	2013	2009-2010	rectal collection	culture-based	MALDI-TOF	spp.	14.9	not applicable	382	mixed	calves	whole	56.918	7	low
28	Kwan et al.	2008	2003	cow pat	culture-based	PCR-based	spp.	35.9	not specified	1208	not specified	adult	whole	433.672	5	low
29	McAuley et al.	2014	2013 and 2014	not specified	culture-based	PCR-based	spp.	6	not applicable	16	not specified	adult	whole	0.96	3	high
31	Messelhaeuser et al.	2008	2004	not specified	culture-based	PCR-based	spp.	13	all	226	not specified	not specified	whole	29.38	6	low
35	Nielsen et al.	2002	1999	rectal collection	culture-based	other molecular method	spp.	32.2	not specified	332	not specified	cows, heifers and calves	whole	106.904	2	high
37	Padungtod and Kaneene	2005	2000-2003	not specified	culture-based	PCR-based	spp.	14	not specified	225	not specified	not specified	whole	31.5	2	high
39	Ramonait et al.,	2013	2012	rectal collection	culture-based	PCR-based	spp.	78.5	not specified	200	not specified	cows, heifers and calves	whole	157	6	low
41	Roug	2012	2005	cow pat	culture-based	PCR-based	jejuni	17	not specified	12	not specified	adult	whole	2.04	3	high
42	Sanad et al.,	2013	2009	not specified	culture-based	PCR-based	spp.	36.6	not specified	227	not specified	adult	whole	83.082	3	high
43	Sato et al.,	2004	not specified	cow pat	culture-based	not performed	spp.	27.9	all	1191	healthy	cows and calves	whole	332.289	6	low
46	Watner-Toews et al.,	1986	1982	rectal collection	culture-based	not performed	spp.	13	fall	156	not specified	calves	whole	20.28	2	high
51	Hoque et al.,	2021	2018-2020	rectal collection	culture-based	PCR-based	spp.	30.9	not specified	540	not specified	cows, heifers and calves	whole	166.86	7	low
52	Rapp et al.,	2020	not specified	cow pat	culture-based	PCR-based	jejuni	54	all	90	not specified	adult	whole	48.6	6	low
53	Silveira et al.,	2021	not specified	rectal collection	culture-based	PCR-based	spp.	0.05	not specified	60	not specified	adult	whole	0.03	3	high
	*event= Prevalence_in_population x Number_of_individual_cattle_sampled
