# Supplementary material for: Prevalence and concentration of Campylobacter in faeces of dairy cows: A systematic review and meta-analysis
Source: PLoS One. 2022 Oct 14;17(10):e0276018. doi: 10.1371/journal.pone.0276018 (PMC9565387; doi:10.1371/journal.pone.0276018)
Supplement: S2 Table — (XLSX) [file pone.0276018.s008.xlsx]

## Sheet: Tabelle1
	Question	yes	No	Unclear
1	Is information about the housing of cows given?	23	30	0
2	Is information about the feeding of cows given?	18	34	1
3	Is information about organic or conventional farming given?	14	36	3
4	Was information about the season weather months given when samples were taken?	39	14	0
5	Is information about any other adjustment variable given?	29	23	1
6	Was information given whether the cows were selected randomly for sampling?	13	38	2
7	Was the outcome reported for individual samples separately rather than pooled samples?	43	9	1
8	Was the whole sample included in the analysis?	3	4	46
9	Were ISO Methods applied for the detection quantification of Campylobacter spp.?	5	6	42
10	Was the outcome reported for all relevant sub groups and the whole population studied?	18	33	2
